# Supplementary material for: Evaluation of the Novel Sepsis Biomarker Host-Derived Delta-like Canonical Notch Ligand 1—A Secondary Analysis of 405 Patients Suffering from Inflammatory or Infectious Diseases
Source: Int J Mol Sci. 2023 May 23;24(11):9164. doi: 10.3390/ijms24119164 (PMC10252395; doi:10.3390/ijms24119164)
Supplement: Supplementary file 1 [file ijms-24-09164-s001.zip]

Archive with 1 entries (1 files):
- ijms-2356858-supplementary.pdf
